# Supplementary material for: Influence of Preferments on the Physicochemical and Sensory Quality of Traditional Panettone
Source: Foods. 2022 Aug 25;11(17):2566. doi: 10.3390/foods11172566 (PMC9455473; doi:10.3390/foods11172566)
Supplement: Supplementary file 1 [file foods-11-02566-s001.zip]

Archive with 1 entries (1 files):
- foods-1838391-supplementary.pdf
